# Supplementary material for: 3D Biomimetic Scaffold for Growth Factor Controlled Delivery: An In-Vitro Study of Tenogenic Events on Wharton’s Jelly Mesenchymal Stem Cells
Source: Pharmaceutics. 2021 Sep 10;13(9):1448. doi: 10.3390/pharmaceutics13091448 (PMC8465418; doi:10.3390/pharmaceutics13091448)
Supplement: Supplementary file 1 [file pharmaceutics-13-01448-s001.zip]

Archive with 1 entries (1 files):
- pharmaceutics-1341568-supplementary.pdf
